# Supplementary material for: Generic Amplicon Deep Sequencing to Determine Ilarvirus Species Diversity in Australian Prunus
Source: Front Microbiol. 2017 Jun 30;8:1219. doi: 10.3389/fmicb.2017.01219 (PMC5491605; doi:10.3389/fmicb.2017.01219)
Supplement: Supplementary file 2 [file DataSheet1.XLSX]

## Sheet: Table S1
Table S1. The number of reads generated from next generation sequence of Ilarvirus genus-specific RT-PCR amplicons of the 61 Prunus samples and the resulting number of clusters sequences from the amplicons that had 100% nucleotide identity and the final number of reads, percentage reads of total trimmed reads and the number of clusters after filtering out singletons and clusters with 2-10 reads.
Sample	No. of reads after trim	No. of clusters sequences	No. of singletons and clusters with 2-10 reads	No. of reads after filter	Percentage reads after filter (%)	No. of clusters after filter
1SA	86554	16625	16175	58261	67.3117	450
5SA	119407	26024	25441	71898	60.2126	583
BPch	63645	21433	21129	31828	50.0086	304
Ch1	450432	106271	104622	203002	45.0683	1649
Cst	84252	20229	19853	44956	53.359	376
FPch	51380	15020	14902	28445	55.362	118
K10	61144	15295	15133	26820	43.8637	162
K16	82563	17548	17150	49490	59.9421	398
K57	249101	58425	57265	149322	59.9444	1160
K64	34757	4433	4209	15055	43.315	224
K72	144444	34520	33985	64908	44.9364	535
K75	34864	14631	14459	10569	30.3149	172
K77	253387	64307	63315	100277	39.5746	992
M10	275614	67751	66606	161576	58.624	1145
M12	142301	33940	33369	78710	55.3123	571
M16	53412	13577	13477	26382	49.3934	100
M17	144813	29753	29141	72135	49.8125	612
M18	75099	23086	22844	38430	51.1725	242
M19	18725	7164	7070	9206	49.1642	94
M26	65283	23348	22993	33298	51.0056	355
M28	26244	9228	9100	13231	50.4153	128
M30	238418	60818	59841	106776	44.7852	977
M31	7213	2968	2942	3464	48.0244	26
M32	146818	35786	35194	73050	49.7555	592
M33	134262	35292	34662	74528	55.5094	630
M5	178177	43060	42110	98085	55.0492	950
M6	31162	11686	11493	15383	49.3646	193
M8	307047	63148	61547	184862	60.2064	1601
M9	95444	20088	19828	46690	48.9187	260
NS10	182984	43346	42273	108257	59.162	1073
NS1	53026	11607	11447	28916	54.5317	160
NS2	219715	56694	55734	107035	48.7154	960
NS4	186343	50197	49643	111884	60.042	554
NS9	123771	33030	32875	26179	21.1512	155
Pch1	68985	41137	40846	17944	26.0115	291
Pch2	65122	36510	36205	19471	29.8993	305
Pch3	78788	31992	31711	34856	44.2402	281
Pch4	268310	89658	88810	99670	37.1473	884
PPl	241315	55199	53938	154325	63.9517	1261
Q15	176570	53587	52770	91452	51.7936	817
Q16	266106	59895	58597	148528	55.8154	1298
Q1	282424	77521	77468	18225	6.45306	53
Q6	300813	78975	77252	158835	52.8019	1723
Q7	71833	22997	22580	30616	42.6211	417
TAS11	38370	10838	10736	17396	45.3375	102
TAS12	353945	63168	61698	207337	58.5789	1470
TAS13	112313	26160	25633	60961	54.2778	527
Tas14	20494	7179	7142	10318	50.3464	37
TAS15	78282	18189	17932	37105	47.3991	257
Tas16	53395	16558	16351	26767	50.1302	207
TAS17	144188	31071	30321	86349	59.8864	750
TAS1	72601	17568	17303	35314	48.6412	267
TAS2	87144	20180	19904	39283	45.0783	276
TAS3	59535	22598	22278	29092	48.8654	320
TAS4	144532	30494	29989	61149	42.3083	505
TAS5	14571	5013	4951	7078	48.5759	62
VIC2	105887	26992	26542	58565	55.309	450
VIC3	89949	20745	20324	50059	55.6526	421
Vic6	200781	43550	42566	124935	62.2245	984
Vic8	44296	12628	12421	21627	48.8238	207
YCPl	221092	52221	51117	138298	62.5522	1104
Average	132515	33818.9	33265.8	66532.2	50.2071	554

## Sheet: Table S2
Table S2. The total number of reads and the resulting number of cluster sequences comprising of Ilarvirus RNA2 amplicon reads with 100% nucleotide identity in each of the 61 Prunus plant samples, and the number of reads (clusters) aligning to each Ilarvirus species that were identified by the BLASTn analysis.
Sample	Prunus species	No. of reads	No. of clusters sequences	APLPV	ApMV	PDV	PNRSV	Ilarvirus-S1	Ilarvirus-S2
				No. of reads (clusters)	No. of reads (clusters)	No. of reads (clusters)	No. of reads (clusters)	No. of reads (clusters)	No. of reads (clusters)
1SA	Prunus nucipersica	58261	450	0	0	0	58,261 (450)	0	0
5SA	Prunus persica	71898	583	0	0	0	71,898 (583)	0	0
BPch	Prunus persica	31828	304	0	0	0	0	31,828 (304)	0
Ch1	Prunus avium	203002	1649	0	0	0	0	36,792 (259)	166,210 (1390)
Cst	Prunus cerasifera	44956	376	0	0	0	44,956 (376)	0	0
FPch	Prunus persica	28445	118	0	0	0	0	28,445 (118)	0
K10	Prunus dulcis	26820	162	0	0	0	26,820 (162)	0	0
K16	Prunus dulcis	49490	398	0	0	0	49,490 (398)	0	0
K57	Prunus dulcis	149322	1160	0	0	0	149,322 (1160)	0	0
K64	Prunus dulcis	15055	224	0	0	0	34,757 (224)	0	0
K72	Prunus dulcis	64908	535	0	0	0	64,908 (535)	0	0
K75	Prunus dulcis	10569	172	0	10,569 (172)	0	0	0	0
K77	Prunus dulcis	100277	992	0	0	0	100,277 (992)	0	0
M10	Prunus dulcis	161576	1145	0	0	0	161,576 (1145)	0	0
M12	Prunus dulcis	78710	571	0	0	0	78,710 (571)	0	0
M16	Prunus dulcis	26382	100	0	0	0	26,382 (100)	0	0
M17	Prunus dulcis	72135	612	0	0	0	72,135 (612)	0	0
M18	Prunus dulcis	38430	242	0	0	0	38,430 (242)	0	0
M19	Prunus dulcis	9206	94	0	0	0	9,206 (94)	0	0
M26	Prunus dulcis	33298	355	0	0	0	33,298 (355)	0	0
M28	Prunus dulcis	13231	128	0	0	0	13,231 (128)	0	0
M30	Prunus dulcis	106776	977	0	0	0	106,776 (977)	0	0
M31	Prunus dulcis	3464	26	0	0	0	3,464 (26)	0	0
M32	Prunus dulcis	73050	592	0	0	0	73,050 (592)	0	0
M33	Prunus dulcis	74528	630	0	0	0	74,528 (630)	0	0
M5	Prunus dulcis	98085	950	0	0	0	98,085 (950)	0	0
M6	Prunus dulcis	15383	193	0	0	0	15,383 (193)	0	0
M8	Prunus dulcis	184862	1601	0	0	0	184,862 (1601)	0	0
M9	Prunus dulcis	46690	260	0	0	0	46,690 (260)	0	0
NS10	Prunus persica	108257	1073	0	0	0	108,257 (1073)	0	0
NS1	Prunus persica	28916	160	0	0	0	28,916 (160)	0	0
NS2	Prunus persica	107035	960	0	0	0	107,035 (960)	0	0
NS4	Prunus persica	111884	554	0	0	0	0	111,884 (554)	0
NS9	Prunus persica	26179	155	0	0	26,179 (155)	0	0	0
Pch1	Prunus persica	17944	291	0	0	0	0	17,944 (291)	0
Pch2	Prunus persica	19471	305	0	0	0	0	19,471 (305)	0
Pch3	Prunus persica	34856	281	0	0	0	0	34,856 (281)	0
Pch4	Prunus persica	99670	884	0	0	1,819 (2)	22,823 (144)	75,028 (738)	0
PPI	Prunus domestica	154325	1261	0	0	0	0	154,325 (1261)	0
Q15	Prunus armeniaca	91452	817	73,247 (290)	0	0	13,270 (436)	4,935 (91)	0
Q16	Prunus nucipersica	148528	1298	0	0	0	148,528 (1298)	0	0
Q1	Prunus persica	18225	53	0	0	18,225 (53)	0	0	0
Q6	Prunus domestica	158835	1723	0	0	0	158,716 (1715)	119 (8)	0
Q7	Prunus persica	30616	417	0	0	0	30,616 (417)	0	0
TAS11	Prunus avium	17396	102	0	0	0	17,396 (102)	0	0
TAS12	Prunus avium	207337	1470	0	0	0	207,337 (1470)	0	0
TAS13	Prunus domestica	60961	527	0	0	0	60,961 (527)	0	0
TAS14	Prunus armeniaca	10318	37	0	0	0	10,318 (37)	0	0
TAS15	Prunus dulcis	37105	257	0	0	0	37,105 (257)	0	0
TAS16	Prunus avium	26767	207	0	0	0	26,767 (207)	0	0
TAS17	Prunus persica	86349	750	0	0	0	86,349 (750)	0	0
TAS1	Prunus avium	35314	267	0	0	0	35,314 (267)	0	0
TAS2	Prunus avium	39283	276	0	0	0	39,283 (276)	0	0
TAS3	Prunus domestica	29092	320	0	0	0	0	29,092 (320)	0
TAS4	Prunus avium	61149	505	0	0	0	61,149 (505)	0	0
TAS5	Prunus avium	7078	62	0	0	0	7,078 (62)	0	0
VIC2	Prunus domestica	58565	450	432 (10)	0	0	58,133 (440)	0	0
VIC3	Prunus domestica	50059	421	0	0	0	50,059 (421)	0	0
VIC6	Prunus dulcis	124935	984	0	0	0	12,4935 (984)	0	0
VIC8	Prunus domestica	21627	207	5,886 (24)	0	0	15,741 (183)	0	0
YCPI	Prunus cerasifera	138298	1104	0	0	0	0	138,298 (1104)	0
American plum line pattern virus (APLPV), Apple mosaic virus (ApMV), Prune dwarf virus (PDV), Prunus necrotic ringspot virus (PNRSV) and the two putative Ilarvirus species, Ilarvirus-S1 and Ilarvirus-S2.

## Sheet: Table S3
Table S3 List of Ilarvirus RNA2 sequences and their GenBank accession number, the host from which they were isolated, and the location where they were originally detected, that were used in this study for phylogenetic analysis.
Ilarvirus species	GenBank accession No.	Host	Origin
American plum line pattern virus (APLPV)	AF235165	Plum (Prunus domestica)	USA
	GQ865676	Unknown	France
Apple mosaic virus (ApMV)	GQ865667	Unknown	France
	GQ865668	Unknown	Germany
	HE574163	Apple (Malus domestica)	India
	FR878079	Apple (Malus domestica)	India
	AF174585	Apple (Malus domestica)	USA
Parietaria mottle virus (PMoV)	FJ858203	Tomato (Solanum lycopersicum)	Spain
	KT005244	Tomato (Solanum lycopersicum)	Italy
	GQ865652	Tomato (Solanum lycopersicum)	Germany
	GQ865653	Lichwort (Parietaria officinalis)	Germany
	AY496069	Lichwort (Parietaria officinalis)	Italy
Prune dwarf virus (PDV)	KU215409	Cherry (Prunus avium)	Czech
	KU215406	Cherry (Prunus avium)	Czech
	KU215403	Cherry (Prunus avium)	Czech
	GQ865674	Apricot (Prunus armeniaca)	Germany
	GQ865673	Apricot (Prunus armeniaca)	Germany
	GQ865672	Unknown	USA
	AF277662	Unknown	USA
Prunus necrotic ringspot virus (PNRSV)	KT444702	Cherry (Prunus avium)	China
	JN416775	Peach (Prunus persica)	Canada
	AF278535	Cherry (Prunus avium)	USA
	GQ865665	Unknown	USA
	GQ865663	Quinoa (Chenopodium quinoa)	New Zealand
	JN416772	Cherry (Prunus avium)	Canada
Raphanus latent virus (RaLV)	JN107638	Radish (Raphanus sativus)	New Zealand

## Sheet: Table S4
Table S4. The variant phylogroups identified from phylogenetic and identity analysis of the Ilarvirus RNA2 amplicon variants in the 61 Prunus plant samples and the percentage (%) sequence similarity of sequence variants in each amplicon sample phylogroup.
Sample	APLPV	ApMV	PDV	PNRSV	Ilarvirus-S1	Ilarvirus-S2
	Phylogroup percentage (%) sequence similarity	Phylogroup percentage (%) sequence similarity	Phylogroup percentage (%) sequence similarity	Phylogroup percentage (%) sequence similarity	Phylogroup percentage (%) sequence similarity	Phylogroup percentage (%) sequence similarity
1SA	-	-	-	1 (97%)	-	-
5SA	-	-	-	1 (98%)	-	-
BPch	-	-	-	-	1 & 2 (98% & 98%)	-
Ch1	-	-		-	1 (98%)	1 & 2 (97% & 97%)
Cst	-	-	-	1 & 4 (98% & 98%)	-	-
FPch	-	-	-	-	1 & 2 (97% & 98%)	-
K10	-	-	-	4 (98%)	-	-
K16	-	-	-	1 (97%)	-	-
K57	-	-	-	1 (96%	-	-
K64	-	-	-	1 & 4 (97% & 97%)	-	-
K72	-	-	-	1 (98%)	-	-
K75	-	1 (97%)	-	-	-	-
K77	-	-	-	1 & 4 (97% & 98%)	-	-
M10	-	-	-	1 (97%)	-	-
M12	-	-	-	4 (97%)	-	-
M16	-	-	-	1 (98%)	-	-
M17	-	-	-	1 (98%	-	-
M18	-	-	-	1 & 4 (97% & 97%)	-	-
M19	-	-	-	1 (98%)	-	-
M26	-	-	-	4 (97%)	-	-
M28	-	-	-	4 (98%)	-	-
M30	-	-	-	1 (97%)	-	-
M31	-	-	-	1 (98%)	-	-
M32	-	-	-	1 & 4 (97% & 98%)	-	-
M33	-	-	-	4 (97%)	-	-
M5	-	-	-	1 (97%)	-	-
M6	-	-	-	1 (97%)	-	-
M8	-	-	-	1 (97%)	-	-
M9	-	-	-	1 (98%)	-	-
NS10	-	-	-	1 (97%)	-	-
NS1	-	-	-	1 (97%	-	-
NS2	-	-	-	1 & 4 (98% & 98%)	-	-
NS4	-	-	-	-	1 & 2 (97% & 98%)	-
NS9	-	-	2 (98%)	-	-	-
Pch1	-	-	-	-	1 (96%)	-
Pch2	-	-	-	-	1 (97%)	-
Pch3	-	-	-	-	1 (96%)	-
Pch4	-	-	2 & 3 (97% & 99%)	1 (97%)	1 & 2 (97% & 97%)	-
PPI	-	-	-	-	2 (97% )	-
Q15	1 (97%)	-	-	4 (98%)	1 (97%)	-
Q16	-	-	-	1 (98%)	-	-
Q1	-	-	2 (98%)	-	-	-
Q6	-	-	-	1 (97%)	1 (98%)	-
Q7	-	-	-	1 (97%)	-	-
TAS11	-	-	-	1 (98%)	-	-
TAS12	-	-	-	1 & 4 (97% & 98%)	-	-
TAS13	-	-	-	1 (98%)	-	-
TAS14	-	-	-	1 (98%)	-	-
TAS15	-	-	-	1 (97%)	-	-
TAS16	-	-	-	2 (98%)	-	-
TAS17	-	-	-	1 (98%)	-	-
TAS1	-	-	-	1 (98%)	-	-
TAS2	-	-	-	1 (98%)	-	-
TAS3	-	-	-	-	1 & 2 (97% & 98%)	-
TAS4	-	-	-	1 & 4 (98% & 98%)	-	-
TAS5	-	-	-	4 (98%)	-	-
VIC2	1 (98%)	-	-	4 (98%)	-	-
VIC3	-	-	-	1 (98%)	-	-
VIC6	-	-	-	1 (97%)		-
VIC8	1 (96%)	-	-	1 (97%)	-	-
YCPI		-		-	1, & 2 (97% & 97%)	-
American plum line pattern virus (APLPV), Apple mosaic virus (ApMV), Prune dwarf virus (PDV), Prunus necrotic ringspot virus (PNRSV) and the two putative Ilarvirus species, Ilarvirus-S1 and Ilarvirus-S2.

## Sheet: Table S5
Table S5. Metagenomic next generation sequencing data from ten Prunus species samples including the number of raw and trimmed reads, the number of contigs, the contig length, their GenBank accession numbers, percentage (%) identity and percentage genome coverage of contig sequences to the most closely matched each Ilarvirus reference isolate.
Sample	No. of reads	No. of reads after trim	No. of contigs	Contig length (bp)	Contig GenBank accession number	BLASTn virus reference isolates	Percentage (%) sequence identity	Percentage (%) reference genome coverage by contigs
BPch	1407188	1355926	2512	-	-	-	-	-
Ch1	4961997	4870165	6176	-	-	-	-	-
FPch	2378285	2315452	6503	-	-	-	-	-
Pch2	2903688	2863081	7778	-	-	-	-	-
Pch4	4997298	4922354	11896	3308	KY883323	PNRSV RNA 1 (accession: JN416774)	99	99
				2565	KY883324	PNRSV RNA 2 (accession: JN416775)	99	99
				1916	KY883325	PNRSV RNA 3 (accession: S78312)	99	99
				3393	KY883327	PDV RNA 1 (accession: U57648)	98	100
				2531	KY883329	PDV RNA 2 (accession: AF277662)	95	100
				2628	KY883331	PDV RNA 3 (accession: L28547)	96	100
K75	5201136	5072708	10489	3481	KY883318	ApMV RNA 1 (accession: AF174584)	99	100
				2975	KY883319	ApMV RNA 2 (accession: AF174585)	99	99
				2060	KY883320	ApMV RNA 3 (accession: U15608)	98	100
M32	5131061	5044241	12287	3342	KY883332	PNRSV RNA 1 (accession: JN416774)	99	100
				2621	KY883321	PNRSV RNA 2 (accession: JN416775)	98	100
				1972	KY883322	PNRSV RNA 3 (accession: S78312)	95	100
NS9	4337478	4288193	9374	3361	KY883326	PDV RNA 1 (accession: U57648)	99	99
				2129	KY883328	PDV RNA 2 (accession: AF277662)	98	100
				2568	KY883330	PDV RNA 3 (accession: L28547)	98	99
Q15	5489161	5417537	12967	3322	KY883333	PNRSV RNA 1 (accession: JN416774)	98	99
				2618	KY883334	PNRSV RNA 2 (accession: JN416775)	99	100
				1965	KY883335	PNRSV RNA 3 (accession: S78312)	98	100
				3389	KY883315	APLPV RNA 1 (accession: AF235033)	99	100
				2414	KY883316	APLPV RNA 2 (accession: AF235165)	98	100
				2071	KY883317	APLPV RNA 3 (accession: AF235166)	99	100
TAS3	1192869	1183552	3605	-	-	-	-	-
